# Supplementary material for: Evolutionarily Conserved Linkage between Enzyme Fold, Flexibility, and Catalysis
Source: PLoS Biol. 2011 Nov 8;9(11):e1001193. doi: 10.1371/journal.pbio.1001193 (PMC3210774; doi:10.1371/journal.pbio.1001193)
Supplement: Text S2 — Consensus sequences for the three types of enzymes. (XLS) [file pbio.1001193.s029.xls]

## Sheet: Cyclophilin A
1AWQ	1IHG	1Z81
-	-	M	1AWQ	H. sapiens
-	-	G	1IHG	B. taurus
-	-	S	1Z81	P. yoelli
-	-	S
-	-	H
-	-	H
-	-	H
-	-	H
-	-	H
-	-	H
-	-	S
-	-	S
-	-	G
-	-	L
-	-	V
-	-	P
-	-	R
-	-	G
-	-	S
-	M	M
-	S	K
-	H	S
-	P	N
-	S	S
-	P	K
-	Q	D
-	A	S
-	K	E
-	P	N
-	-	K
-	-	K
-	-	V
-	-	E
-	-	N
-	-	L
-	-	V
-	-	L
-	-	D
-	-	D
-	-	N
-	-	D
-	-	E
-	-	N
-	-	T
-	-	I
-	-	I
-	-	P
-	-	Y
-	-	Y
-	-	L
-	-	S
-	-	N
-	-	L
-	-	L
-	S	T
-	N	N
-	P	P
V	S	S
N	N	N
P	P	P
T	R	V
V	V	V
F	F	F
F	F	M
D	D	D
I	V	I
A	D	N
V	I	L
D	G	G
G	G	N
E	E	N
P	R	F
L	V	L
G	G	G
R	R	K
V	I	F
S	V	K
F	L	F
E	E	E
L	L	L
F	F	F
A	A	Q
D	D	N
K	I	I
V	V	V
P	P	P
K	K	K
T	T	T
A	A	S
E	E	E
N	N	N
F	F	F
R	R	R
A	A	Q
L	L	F
S	C	C
T	T	T
G	G	G
E	E	E
K	K	Y
G	G	K
F	I	V
G	G	N
-	P	-
-	T	-
-	T	-
-	G	N
-	K	L
-	P	P
-	L	V
-	H	G
Y	F	Y
K	K	K
G	G	N
S	C	T
C	P	I
F	F	F
H	H	H
R	R	R
I	I	V
I	I	I
P	K	K
G	K	E
F	F	F
M	M	M
C	I	I
Q	Q	Q
G	G	G
G	G	G
D	D	D
F	F	F
T	S	I
R	N	N
H	Q	H
N	N	N
G	G	G
T	T	S
G	G	G
G	G	S
K	E	L
S	S	S
I	I	I
Y	Y	Y
G	G	G
E	E	E
K	K	K
F	F	F
E	E	D
D	D	D
E	E	E
N	N	N
F	F	F
I	H	D
L	Y	I
K	K	K
H	H	H
T	D	D
G	K	K
P	E	E
G	G	G
I	L	L
L	L	L
S	S	S
M	M	M
A	A	A
N	N	N
A	A	S
G	G	G
P	S	P
N	N	N
T	T	T
N	N	N
G	G	G
S	S	C
Q	Q	Q
F	F	F
F	F	F
I	I	I
C	T	T
T	T	T
A	V	K
K	P	K
T	T	C
E	P	E
W	H	W
L	L	L
D	D	D
G	G	G
K	K	K
H	H	N
V	V	V
V	V	V
F	F	F
G	G	G
K	Q	R
V	V	I
K	I	I
E	K	D
G	G	N
-	-	D
-	-	S
M	M	L
N	G	L
I	V	L
V	A	L
E	K	K
A	I	K
M	L	I
E	E	E
R	N	N
F	V	V
G	E	S
S	V	V
R	K	T
N	G	P
-	-	Y
-	-	I
G	E	Y
K	K	K
T	P	P
S	A	K
K	K	I
K	L	P
I	C	I
T	V	N
I	I	V
A	A	V
D	E	E
C	C	C
G	G	G
Q	E	E
L	L	L
E	K	-

## Sheet: Dihydrofolate reductase
1AI9	1KMV	1RX2	1DG5			1AI9	C. albicans
M	-	-	-			1KMV	H. sapiens
L	-	-	-			1RX2	E. coli
K	-	-	-			1DG5	M. tuberculosis
P	V	-	-
N	G	-	-
V	S	M	M
A	L	I	V
I	N	S	G
I	C	L	L
V	I	I	I
A	V	A	W
A	A	A	A
L	V	L	Q
K	S	A	A
P	Q	V	T
A	N	D	S
L	M	R	G
G	G	V	V
I	I	I	I
G	G	G	G
Y	K	M	R
K	N	E	G
G	G	N	G
K	D	A	D
M	L	M	I
P	P	P	P
W	W	W	W
R	P	N	R
-	P	-	-
L	L	L	L
R	R	P	P
K	N	A	E
E	E	D	D
I	F	L	Q
R	R	A	A
Y	Y	W	H
F	F	F	F
K	Q	K	R
D	R	R	E
V	M	N	I
T	T	T	T
T	T	-	-
R	T	-	-
T	S	-	-
T	S	-	-
K	V	-	-
P	E	-	-
N	G	-	-
T	K	L	M
R	Q	D	G
N	N	K	H
A	L	P	T
V	V	V	I
I	I	I	V
M	M	M	M
G	G	G	G
R	K	R	R
K	K	H	R
T	T	T	T
W	W	W	W
E	F	E	D
S	S	S	S
I	I	I	L
P	P	G	P
Q	E	-	A
K	K	-	K
F	N	-	V
R	R	R	R
P	P	P	P
L	L	L	L
P	K	P	P
D	G	G	G
R	R	R	R
L	I	K	R
N	N	N	N
I	L	I	V
I	V	I	V
L	L	L	L
S	S	S	S
R	R	S	R
S	E	Q	-
Y	L	P	-
E	K	G	-
N	E	T	-
-	P	-	-
-	P	-	-
-	Q	-	-
-	G	-	-
-	A	-	-
E	H	-	-
I	F	-	-
I	L	-	Q
D	S	D	A
D	R	D	D
N	S	R	F
I	L	V	M
I	D	T	A
H	D	W	S
A	A	V	G
S	L	K	A
S	K	S	E
I	L	V	V
E	T	D	V
S	E	E	G
S	Q	A	S
L	P	I	L
N	E	A	E
L	L	A	E
V	A	C	A
S	N	G	L
D	K	D	T
V	V	V	S
E	D	P	P
R	M	E	E
V	V	I	T
F	W	M	W
I	I	V	V
I	V	I	I
G	G	G	G
G	G	G	G
A	S	G	G
E	S	R	Q
I	V	V	V
Y	Y	Y	Y
N	K	E	A
E	E	Q	L
L	A	F	A
I	M	L	L
N	N	-	P
N	H	-	Y
S	P	P	A
L	G	K	T
V	H	A	R
S	L	Q	C
H	K	K	E
L	L	L	V
L	F	Y	T
I	V	L	E
T	T	T	V
E	R	H	D
I	I	I	I
E	M	D	G
H	Q	A	L
P	-	-	P
S	-	-	-
P	-	-	-
E	-	-	-
S	D	E	-
I	F	V	R
E	E	E	E
M	S	G	A
D	D	D	G
T	T	T	D
F	F	H	A
L	F	F	L
-	P	P	A
K	E	D	P
F	I	Y	V
P	D	E	L
L	L	P	D
E	E	D	E
S	K	D	T
W	Y	W	W
T	K	E	R
K	L	S	G
Q	L	V	E
P	P	F	T
K	-	S	G
S	-	-	-
E	-	-	-
L	-	-	-
Q	-	-	-
K	E	-	-
F	Y	-	-
V	P	-	-
G	G	-	-
D	-	-	-
T	-	-	-
V	V	E	-
L	L	F	-
E	S	H	E
D	D	D	W
D	V	A	R
I	Q	D	F
K	E	A	S
E	E	Q	R
G	K	N	S
D	G	S	G
F	I	H	L
T	K	S	R
Y	Y	Y	Y
N	K	C	R
Y	F	F	L
T	E	E	Y
L	V	I	S
W	Y	L	Y
T	E	E	H
R	K	R	R
K	N	R	S
-	D	-	-

## Sheet: Ribonuclease A
1RRA	1U1B	1KVZ
A	K	-				1RRA	R. norvegicus
E	E	M				1UIB	B. taurus
S	T	Q				1KVZ	R. catesbeiana
S	A	D
A	A	W
D	A	A
K	K	T
F	F	F
K	E	K
R	R	K
Q	Q	K
H	H	H
M	M	L
D	D	T
T	S	D
E	S	T
G	T	W
P	S	D
S	A	V
K	A	D
S	S	-
S	S	-
P	S	-
T	N	-
Y	Y	-
C	C	C
N	N	D
Q	Q	N
M	M	L
M	M	M
K	K	P
R	S	T
Q	R	-
G	N	-
M	L	-
T	T	S
K	K	L
G	D	F
S	R	D
C	C	C
K	K	K
P	P	D
V	V	K
N	N	N
T	T	T
F	F	F
V	V	I
H	H	Y
E	E	S
P	S	L
L	L	P
E	A	G
D	D	P
V	V	V
Q	Q	K
A	A	A
I	V	L
C	C	C
S	S	R
Q	Q	G
G	K	V
Q	N	I
V	V	F
T	A	S
C	C	A
K	K	D
N	N	-
G	G	-
R	Q	-
N	T	-
N	N	-
C	C	-
H	Y	V
K	Q	L
S	S	S
S	Y	N
S	S	S
T	T	E
L	M	F
R	S	Y
I	I	L
T	T	A
D	D	E
C	C	C
R	R	N
L	E	V
K	T	K
G	G	-
S	S	-
S	S	P
K	K	R
Y	Y	K
P	P	P
N	N	-
C	C	C
D	A	K
Y	Y	Y
T	K	K
T	T	L
T	T	K
D	Q	K
S	A	S
Q	N	S
K	K	N
H	H	R
I	I	I
I	I	C
I	V	I
A	A	R
C	C	C
D	E	E
G	G	H
N	N	E
P	P	-
Y	Y	-
V	V	L
P	P	P
V	V	V
H	H	H
F	F	F
D	D	A
A	A	G
S	S	V
V	V	G
-	-	I
-	-	C
-	-	P
